# Supplementary material for: Diet and Economic Modelling to Improve the Quality and Affordability of the Australian Diet for Low and Medium Socioeconomic Households
Source: Int J Environ Res Public Health. 2021 May 27;18(11):5771. doi: 10.3390/ijerph18115771 (PMC8198747; doi:10.3390/ijerph18115771)
Supplement: Supplementary file 1 [file ijerph-18-05771-s001.zip]

Archive with 1 entries (1 files):
- ijerph-1193431-supplementary.pdf
